# Supplementary material for: Impact of hepatocyte-specific deletion of staphylococcal nuclease and tudor domain containing 1 (SND1) on liver insulin resistance and acute liver failure of mice
Source: Bioengineered. 2021 Oct 5;12(1):7360–75. doi: 10.1080/21655979.2021.1974653 (PMC8806720; doi:10.1080/21655979.2021.1974653)
Supplement: Supplemental Material [file KBIE_A_1974653_SM9149.zip]

Archive with 3 entries (2 files):
- supplementary/
- supplementary/Supplemental data.docx
- supplementary/Supplementary Figure.pdf
